# Supplementary material for: Development of Duplex Loop-Mediated Isothermal Amplification with Hydroxynaphthol Blue for Detection of Infectious Spleen and Kidney Necrosis Virus and Aeromonas hydrophila in Chinese Perch (Siniperca chuatsi)
Source: Microorganisms. 2025 Mar 4;13(3):586. doi: 10.3390/microorganisms13030586 (PMC11946703; doi:10.3390/microorganisms13030586)
Supplement: Supplementary file 1 [file microorganisms-13-00586-s001.zip]

Archive with 1 entries (1 files):
- microorganisms-3424124-supplementary.pdf
